# Supplementary material for: Lagotis brachystachya maxim attenuates chronic alcoholic liver injury combined with gouty arthritis in rats via its anti-inflammatory activity
Source: Front Pharmacol. 2022 Sep 13;13:995777. doi: 10.3389/fphar.2022.995777 (PMC9513826; doi:10.3389/fphar.2022.995777)
Supplement: Supplementary file 2 [file Table1.XLSX]

## Sheet: Affinity
No.	Name	Affinity(kcal/mol)
1	4'-hydroxyacetophenone	-10.7
2	2-(4-hydroxyphenyl)ethanol	-10.7
3	Quercetin 3,4'-dimethyl Ether	-10.1
4	Tricin	-9.9
5	Cucurbitacin G 2-O-β-D-glucopyranoside	-9.5
6	2'-O-acetylplantamajoside	-9.4
7	Globularin	-9.4
8	Cucurbitacin B	-9.3
9	4',5,7-Trihydroxy-3'-Methoxyflavone	-9.3
10	β-Sitosterol	-9
11	benzyl alcohol-O-(2 '-O-β-D-xylopyranosyl)-β-D-glucopyranoside	-9
12	Chrysoeriol	-8.9
13	Quercetin 3,4'-dimethyl Ether	-8.9
14	β-daucosterol	-8.8
15	hemiphroside B	-8.8
16	2β,3β,9β,10α,16α,20β,24Z)-2-(β-D-glucopyranosyloxy) -3,16,20,26-tetrahydroxy-9-methyl-19-norlanost-5,24-diene-11-one	-8.7
17	Lagotiside	-8.7
18	Bicuculline	-8.6
19	apigenin	-8.6
20	Geniposidic acid	-8.6
21	vanillic acid	-8.5
22	2-O-glucoside of deacetoxycucurbitacin B	-8.5
23	luteolin 7-O-β-D-glucoside	-8.5
24	8-epi-loganic acid	-8.5
25	lagotiside C	-8.4
26	scutellariosidⅡ	-8.3
27	10-O-trans-isoferoylcatalpol	-8.3
28	cerotic acid	-8.3
29	2-decyltetradecanoic acid	-8.3
30	succinic acid	-8.2
31	Arvenin Ⅲ	-8.2
32	lagotiside D	-8.2
33	heptadecan-8-ol	-8.1
34	vanillin	-8
35	ursolic acid	-8
36	Hexanorcucurbitacin D 2-O-β-D-glucopyranoside	-8
37	daucosterol	-7.9
38	Plantamajoside	-7.9
39	baldaccioside	-7.8
40	luteolin-7-O -β-D-glucopyranoside	-7.5
41	Galactose	-7.4
42	20R,22ξ)-2β,16α,20,22,25-pentahydroxy-10α-cucurbita-5,23t- diene-3,11-dione	-7.3
43	Bis(2-ethylhexyl)phthalate	-7.2
44	10-cinnamoylcatalpol	-7
45	Arvenin IV	-6.8
46	acteoside	-6.8
47	luteolin	-6.4
48	Arvenin Ⅰ	-6.1
49	Globularicisin	-6.1
50	globula-rimin	-6
51	1,2-benzenedicarboxylic acid bis(2S-methyl heptyl) ester	-5.8
52	cinnamic acid	-5.7
53	Phillyrin	-5.5
54	tricin-7-O-β-D-glucopyranoside	-5.3
55	Plantainoside D	-4.9
